# Supplementary material for: The Defensin NldefB as a Potential Target for Brown Planthopper Control Based on the Combination of RNA Interference and Fungal Insect Pathogen
Source: Insects. 2025 Oct 10;16(10):1041. doi: 10.3390/insects16101041 (PMC12564868; doi:10.3390/insects16101041)
Supplement: Supplementary file 1 [file insects-16-01041-s001.zip]

Archive with 1 entries (1 files):
- insects-3879792-supplementary.pdf
